# Supplementary material for: Preliminary Report on the Acquisition, Persistence, and Potential Transmission of Citrus tristeza virus by Diaphorina citri
Source: Insects. 2021 Aug 17;12(8):735. doi: 10.3390/insects12080735 (PMC8396932; doi:10.3390/insects12080735)
Supplement: Supplementary file 1 [file insects-12-00735-s001.zip]

Archive with 2 entries (2 files):
- Supplementary data.xlsx
- Supplementary Tables and Figures.pdf
